# Supplementary material for: Copper–PLLA-Based Biopolymer Wrinkle Structures for Enhanced Antibacterial Activity
Source: Polymers (Basel). 2025 Aug 8;17(16):2173. doi: 10.3390/polym17162173 (PMC12389648; doi:10.3390/polym17162173)
Supplement: Supplementary file 1 [file polymers-17-02173-s001.zip]

Archive with 1 entries (1 files):
- polymers-3756478-supplementary.pdf
